# Supplementary material for: Characterising Challenging Behaviour Following Stroke: A Retrospective Chart Review of Presentation, Management, and Outcomes
Source: Nurs Rep. 2026 Feb 3;16(2):53. doi: 10.3390/nursrep16020053 (PMC12943240; doi:10.3390/nursrep16020053)
Supplement: Supplementary file 1 [file nursrep-16-00053-s001.zip]

Archive with 1 entries (1 files):
- nursrep-4090931-supplementary.pdf
